# Supplementary material for: Untargeted Metabolomics Reveals Distinct Soil Metabolic Profiles Across Land Management Practices
Source: Metabolites. 2025 Dec 4;15(12):783. doi: 10.3390/metabo15120783 (PMC12734947; doi:10.3390/metabo15120783)
Supplement: Supplementary file 1 [file metabolites-15-00783-s001.zip]

Archive with 3 entries (3 files):
- Supplementary File S1 - Knowns_SI (1).csv
- Supplementary File S2 - Unknowns-100 - paper version_ SI.csv
- Supplementary.pdf
