# Supplementary material for: Untargeted Metabolomics Reveals Distinct Soil Metabolic Profiles Across Land Management Practices
Source: Metabolites. 2025 Dec 4;15(12):783. doi: 10.3390/metabo15120783 (PMC12734947; doi:10.3390/metabo15120783)
Supplement: Supplementary file 1 [file metabolites-15-00783-s001.zip › Supplementary File S1 - Knowns_SI (1).csv]

Sample	Label		1-Methyladenosine	2-Hydroxy-2-methylbutanedioic acid	2-keto-isovalerate	2-oxo-4-methylthiobutanoate	3-phosphoglycerate	adenosine	a-ketoglutarate	arginine	asparagine	aspartate	fumarate	glutamate	glutamine	glycerate	guanosine	hypoxanthine	inosine	leucine/isoleucine	malate	methionine	Methylmalonic acid	N-carbamoyl-L-aspartate	nicotinate	p-hydroxybenzoate	proline	Pyroglutamic acid	riboflavin	ribose-phosphate	sarcosine	serine	succinate	taurine	threonine	thymine	trehalose/sucrose	UDP-D-glucose	UDP-N-acetyl-glucosamine	uracil	valine	xanthine	xanthosine	IS-Fumaric acid	IS-L-Phenylalanine	IS-L-Tryptophan
A31	Conventional Cultivated		2390	679000	1210000	3940	0	0	1060000	3210	15300	101000	73800	10100000	177000	3470000	3740	6860	51200	227000	860000	21700	149000	67300	324000	264000	155000	4160000	0	0	12200	134000	25100000	29800	226000	2380	608000	5320	0	25800	524000	9580	0	2082.444	72859869.6	22472076.2
A32	Conventional Cultivated		2100	642000	1200000	7820	4430	0	762000	14600	10700	138000	28600	10000000	170000	2020000	3660	8990	41800	435000	1070000	39700	353000	52100	944000	130000	344000	3810000	0	0	12700	124000	27400000	24700	376000	2290	516000	0	0	31200	996000	46100	0	54710.782	74887416.8	24816775.2
A33	Conventional Cultivated		12300	551000	2160000	4050	0	0	806000	13500	0	249000	83500	9020000	148000	3620000	16200	14000	81100	298000	619000	49900	126000	83800	990000	212000	74500	4000000	0	0	2880	212000	26600000	42500	380000	0	575000	8170	0	46300	878000	43200	0	36979.502	73358762.4	25459663.6
A34	Conventional Cultivated		5610	624000	1520000	5270	1480	0	876000	10400	8670	162000	61900	9710000	165000	3040000	7880	9940	58100	320000	851000	37100	209000	67700	753000	202000	191000	3990000	0	0	9240	157000	26400000	32300	327000	1560	566000	4500	0	34400	799000	32900	0	31257.576	73702016.27	24249505
B31	Hardwood Forest		28000	1900000	607000	0	0	175000	24000000	36400	307000	2250000	286000	43400000	4890000	19500000	100000	24700	802000	437000	4640000	17100	465000	237000	219000	891000	203000	3140000	26900	56700	20800	420000	150000000	706000	361000	0	1880000	149000	407000	12000	867000	17500	0	4909.562	70562396.8	20999190.8
B32	Hardwood Forest		68300	1780000	564000	0	5560	333000	18500000	105000	472000	2750000	297000	63600000	9730000	33800000	164000	44000	115000	564000	5450000	88300	83000	298000	1580000	1170000	452000	7710000	7090	73800	148000	822000	136000000	1070000	830000	2330	2620000	148000	369000	38600	1750000	71400	0	38676.974	75857829.6	24823954.4
B33	Hardwood Forest		22500	1910000	340000	3270	0	334000	23300000	139000	441000	3520000	610000	74300000	7680000	35300000	172000	47600	257000	601000	4560000	80900	92600	438000	2080000	1150000	856000	6460000	11500	229000	284000	859000	158000000	1400000	1030000	7860	2770000	252000	467000	40000	2070000	32200	0	34365.177	75088641.6	25020923.2
B34	Hardwood Forest		39600	1870000	503000	1090	1850	281000	21900000	93300	407000	2840000	398000	60400000	7430000	29500000	145000	38800	391000	534000	4880000	62100	213000	324000	1290000	1070000	504000	5770000	15200	120000	151000	700000	148000000	1060000	741000	3400	2420000	183000	414000	30200	1560000	40400	0	25983.90433	73836289.33	23614689.47
E31	Organic Cultivated		4780	1070000	3890000	176000	3310	26500	2540000	18400	67600	1490000	335000	38500000	518000	4250000	68800	49300	1380000	1080000	2180000	311000	217000	205000	2350000	292000	425000	42500000	0	0	198000	1130000	40400000	196000	1430000	29800	7140000	0	24800	83100	3260000	84000	0	82832.484	75177463.2	24818007.2
E32	Organic Cultivated		0	812000	3250000	192000	5420	0	2790000	4170	0	485000	190000	20600000	133000	2370000	31000	3920	881000	346000	1470000	107000	85500	188000	781000	232000	207000	17600000	0	0	13500	198000	34500000	20500	463000	0	152000	5460	48400	39900	1040000	41000	0	17679.732	67794395.2	22639058.4
E33	Organic Cultivated		4660	683000	2740000	114000	0	6620	1510000	21300	55200	947000	77300	22200000	314000	3500000	4440	18400	1190000	448000	1290000	135000	168000	166000	1540000	205000	665000	37900000	0	0	159000	1290000	30900000	156000	1280000	9820	784000	10600	59600	38000	2240000	132000	0	93967.615	74523573.6	24869476.8
E34	Organic Cultivated		3140	854000	3290000	160000	2910	11100	2280000	14600	41000	974000	201000	27100000	322000	3380000	34700	23900	1150000	624000	1650000	184000	157000	187000	1560000	243000	432000	32700000	0	0	123000	872000	35300000	124000	1060000	13200	2690000	5340	44300	53700	2180000	85800	0	64826.61033	72498477.33	24108847.47
D31	Pasture		55800	922000	1790000	62200	47500	36000	1260000	34300	69200	785000	139000	51500000	457000	2390000	67200	39700	894000	812000	1840000	216000	356000	288000	2610000	603000	756000	23500000	0	0	8680	321000	59300000	60200	875000	9010	1470000	0	29800	256000	3360000	13800	0	61596.465	72189303.2	24876563.6
D32	Pasture		41200	1190000	1390000	47700	14500	14500	2190000	29600	163000	956000	111000	58300000	485000	5750000	18100	40500	1170000	612000	2720000	167000	144000	175000	2060000	644000	643000	29600000	0	0	51500	515000	92200000	72300	839000	16900	3280000	5450	7380	178000	2550000	28800	0	22626.079	74663596	23260423.2
D33	Pasture		12500	1100000	1710000	11500	10200	26700	1140000	16100	79300	729000	137000	45900000	328000	1640000	41000	13800	770000	532000	846000	116000	267000	126000	1720000	583000	207000	17300000	0	0	76800	86200	67600000	17300	678000	3770	1410000	0	16000	107000	1700000	49400	0	13651.792	73575516	22951006.4
D34	Pasture		36500	1070000	1630000	40500	24100	25700	1530000	26700	104000	823000	129000	51900000	423000	3260000	42100	31300	945000	652000	1800000	166000	256000	196000	2130000	610000	535000	23500000	0	0	45700	307000	73000000	49900	798000	9910	2050000	1820	17700	181000	2540000	30700	0	32624.77867	73476138.4	23695997.73
F31	Tulip Poplar		56700	1210000	1630000	324000	3500	112000	8760000	40000	47900	1210000	470000	52600000	666000	14700000	91300	89900	314000	1140000	5300000	303000	175000	141000	3740000	878000	765000	48200000	0	0	40800	469000	93900000	163000	903000	78300	1580000	7330	28400	217000	5960000	61800	0	65945.411	73572671.2	24908503.2
F32	Tulip Poplar		13400	940000	1150000	4560	14600	65000	5360000	21600	36800	950000	132000	27800000	307000	5100000	46400	46200	155000	494000	6120000	80100	240000	126000	1340000	689000	644000	30800000	0	0	83400	533000	78800000	42800	822000	3280	1300000	4440	0	75800	1570000	49800	0	19730.977	71956046.4	20326721.8
F33	Tulip Poplar		36800	801000	1680000	10900	0	94500	5250000	43900	48300	778000	324000	26900000	263000	10600000	119000	59100	218000	598000	4360000	51300	197000	140000	2480000	515000	452000	27700000	5120	0	239000	418000	66800000	82200	812000	9100	1340000	5140	22800	141000	1410000	85700	0	67278.106	73998663.2	25456300.8
F34	Tulip Poplar		35600	985000	1480000	113000	6020	90400	6460000	35200	44300	979000	309000	35800000	412000	10100000	85500	65100	229000	744000	5260000	145000	204000	136000	2520000	694000	621000	35600000	1710	0	121000	473000	79800000	96000	846000	30200	1410000	5640	17100	145000	2980000	65800	0	50984.83133	73175793.6	23563841.93
C31	White Pine		59200	928000	2880000	127000	40200	39600	1880000	12400	223000	1170000	230000	20900000	48700	5840000	113000	56600	255000	737000	3330000	86500	80300	109000	1040000	636000	277000	33400000	6250	0	14600	365000	58500000	18700	696000	3410	649000	0	0	398000	2250000	91500	0	44866.402	72374047.2	21764576.4
C32	White Pine		26500	752000	2480000	82300	21900	23500	1710000	54900	13200	809000	115000	21900000	54700	4820000	62900	87300	151000	585000	2340000	76900	366000	110000	1920000	550000	794000	28500000	0	4560	52600	349000	53700000	13600	681000	6700	723000	0	0	166000	2190000	63300	0	26038.432	74461940	23729224.4
C33	White Pine		41400	761000	2470000	85000	0	15800	1780000	25000	31600	986000	79800	24500000	94600	8920000	78500	103000	252000	772000	1030000	109000	181000	153000	2400000	2930000	540000	32700000	0	0	116000	424000	59600000	32000	992000	14600	753000	6340	0	550000	2680000	50100	0	90866.825	73388744.8	24850613.2
C34	White Pine		42400	813000	2610000	98100	20700	26300	1790000	30800	89400	989000	142000	22400000	66000	6530000	84700	82400	219000	698000	2230000	90800	209000	124000	1790000	1370000	537000	31500000	2080	1520	61200	379000	57300000	21400	790000	8240	708000	2110	0	371000	2370000	68300	0	53923.88633	73408244	23448138
Blank1	BLANK		0	634328.75	2347414	0	0	0	0	51207.04	0	604764.25	0	3881510	0	977197.88	0	8528.49	0	9957.1	89339.49	0	927092.69	0	0	63483.74	379443	576360.5	0	0	6294.26	43213.4	1575268.75	0	23027.98	0	0	0	0	0	60278.96	0	0	0	12296313.4	18045256.6
Blank2	BLANK		0	200418.2	2101601.75	0	0	0	98669.79	110979.15	0	488564.81	50026.18	2122720.25	0	2208065	0	0	0	10786.38	102088.96	0	7952339.5	34709.8	53005.09	109361.27	421208.25	757527.38	0	0	0	7030.16	9249944	0	0	0	0	0	0	0	6962.79	0	0	0	66768396.8	23578811.2
Blank3	BLANK		0	161309.84	1806598.38	0	0	0	130640.58	94956.94	0	241234.45	57877.74	1016170.75	0	2798618.5	0	0	0	0	125885.52	3019.81	9324998	14449.11	61503.53	104538.39	338549.25	465401.84	0	7932.29	0	0	10149121	3142.06	20809	0	0	0	0	0	15088.89	2928.06	0	0	69770797.6	21480648
Blank4	BLANK		0	134288.72	1944664.5	0	0	0	59551.61	61365.48	2409.21	4593.96	51268.79	138812.55	0	3714452.75	0	0	0	14047.38	73082.39	0	9638110	8341.7	105129.06	56829.74	240025.27	851765.31	0	0	6348.98	21424.16	10827775	0	46500.66	2645.09	0	6867.35	0	2306.07	19289.87	0	0	397.782	75299201.6	24827269.6
Blank5	BLANK		0	116977.15	1403026	0	0	0	96239.02	89100.52333	630.77	8258.62	37496.12	143205.77	0	3438495	0	0	0	13881.26	94375.3	0	9267240	4991.92	132730.14	72567.16	135392.09	866384.56	0	0	5910.2	22550.87	10422614	0	45745.96	9119.43	874.47	0	0	761.58	24663.04	0	0	0	72748872	25996653.2
