# Supplementary material for: Untargeted Metabolomics Reveals Distinct Soil Metabolic Profiles Across Land Management Practices
Source: Metabolites. 2025 Dec 4;15(12):783. doi: 10.3390/metabo15120783 (PMC12734947; doi:10.3390/metabo15120783)
Supplement: Supplementary file 1 [file metabolites-15-00783-s001.zip › Supplementary File S2 - Unknowns-100 - paper version_ SI.csv]

Sample	Label	87.0444__468.14	87.0444__537.85	87.0444__187.85	87.0445__97.8	88.0398__69.78	89.014__370.51	89.0237__433.42	89.0237__321.83	89.0237__197.71	89.0237__532	90.0271__370.93	92.9274__355.72	94.9247__356.05	103.0395__471.41	103.0396__529.96	103.0396__333.24	103.0396__440.07	103.0396__492.4	103.0396__405.84	104.0204__79.62	104.035__69.15	105.0168__79.28	105.0189__317.54	110.9205__1221.05	110.9753__537.04	110.9753__463.75	110.9754__1024.18	110.9754__1011.04	110.9754__740.2	110.9754__994.45	110.9754__893.75	110.9754__1084.92	110.9754__814.06	110.9754__850.19	110.9754__1054.14	110.9754__1112.26	110.9755__1142.63	110.9755__773.39	110.9755__1165.91	111.0196__113.07	111.0812__740.02	111.0812__812.58	112.2698__544.1	112.7946__677.09	112.9852__367.15	112.9853__677.1	113.0605__889.67	113.0966__1013.24
A11	Conventional Cultivated	2423311.605	79082729.62	9994064.131	11253759.29	98801.57095	85158060.55	56798202.05	21965441.41	36681107.5	10182276.67	790208.8308	2130470.079	1144581.921	275309.4274	30727015.16	4870412.247	24570835.97	36096859.83	13376408.92	893123.0672	93577.34343	2474239.366	2865971.354	693510.9922	12666084.14	14903036.06	49367124.11	76716372.89	32513517.65	58025536.61	20781708.77	203270781.9	40104242.9	114908147.3	150484591.1	502973578.6	179832386.6	28787676.91	133767121.3	169649.4868	49044613.67	34059287.22	32723.74895	36186.63649	20532937.88	120920.2929	8118755.711	1367612.578
A12	Conventional Cultivated	2511625.794	76952356.13	13231979.68	15856270.12	118627.6261	109975914.8	60845162.13	84605297.1	34642311.29	14012492.69	1316419.722	3675734.985	1439887.192	225274.2606	15285720.77	4806336.331	25779144.26	34591332.68	15020171.08	808045.2384	235560.8031	2077176.225	2734373.699	455561.0147	12876666.96	14365595.71	46018293.55	70658264.53	26007679.89	74486562.21	30516095.99	176325998.1	78321442.58	43235048.97	134597283.9	504183659.3	209462406.6	27855279.31	9289.04039	141433.4123	22098913.76	32216996.98	24407.15872	46150.13662	16797082.67	28597.66248	7757549.468	1134749.021
A13	Conventional Cultivated	2467468.699	78017542.87	11613021.91	13555014.71	108714.5985	97566987.69	58821682.09	53285369.26	35661709.39	12097384.68	1053314.276	2903102.532	1292234.557	250291.844	23006367.97	4838374.289	25174990.11	35344096.26	14198290	850584.1528	164569.0733	2275707.796	2800172.526	574536.0034	12771375.55	14634315.88	47692708.83	73687318.71	29260598.77	66256049.41	25648902.38	189798390	59212842.74	79071598.13	142540937.5	503578618.9	194647396.6	28321478.11	66888205.16	155541.4496	35571763.72	33138142.1	28565.45384	41168.38656	18665010.27	74758.97771	7938152.59	1251180.8
A14	Conventional Cultivated	2544211.029	78058352.32	11267646.38	13601672.49	104603.7288	93555315.02	57077773.84	49748539.86	36646870.99	11615060.65	1046912.949	2974649.9	1227500.136	245726.9977	22125206.32	4819935.414	25806209.71	35185178.7	14762861.43	818077.5717	150148.3394	2196295.987	2922531.749	584740.868	12753692.63	14205763.93	49281770.75	74623751.14	28017619.2	69055106.04	27672455.5	177675161.9	64308497.83	89908228.95	150616772.9	487284369.8	203708830.8	27493345.18	54684315.55	149933.1962	35565768.95	32524754.37	26365.0597	44410.71796	19138876.7	78427.39132	8256933.803	1278698.881
B11	Hardwood Forest	2425211.532	79813213.05	11657886.56	31184866.5	1362501.6	24589.1662	22142675.42	84228843.01	41016197.12	10514185.46	1284412.437	3538374.629	1516722.816	422379.4756	28950814.81	7569211.24	23419648.09	34364357.71	49659098.7	502527.2763	724518.1428	1292528.918	43360248.95	699952.3657	14219819.6	19199453.64	46543781.56	79463430.75	41393839.71	114671428.5	83237828.18	174113142.7	43510342.47	105799802.3	116007608.9	194905695.7	180406419.2	37029032.09	125759462.1	86836.1756	48874372.86	33724771.49	58264.90644	49327.27615	13665410.29	65534.06746	8832911.237	971277.8324
B12	Hardwood Forest	2431250.142	72237215.47	15544925.21	60341325.59	1415932.237	53573.93225	70431878.2	80316473.72	40118816.58	15652494.92	1378682.765	5372060.04	1898449.88	220726.3403	35106439.65	17153401.56	20083444.46	35837653.62	51587028.21	681774.9425	706712.561	1798420.853	40387887.79	412262.585	17166497.35	19715460.63	46951998.05	71760460.72	4075730.794	105809043.1	42327082.8	2058299.889	43285255.16	44841702.69	126407776.7	445667703.5	138867536.3	43287888.58	123816788.5	78500.04838	56208074.59	29553798.93	81945.81595	35294.9616	16458987.51	59585.37154	7328829.955	813726.0117
B13	Hardwood Forest	14668056.59	91931569.81	11394252.48	14493938.01	955373.4945	89672733.68	13275816.93	61535305.51	27379051.02	3232677.074	909981.6291	1973496.237	327300.1462	438580.0617	12665622.55	3668699.279	30543488.24	27939136.28	47322062.05	358262.158	476358.2225	885806.1705	33927579.16	527868.8101	33588998.94	20748141.73	43774762.3	73811737.8	3716369.424	101259194.1	24615374.5	307636535.2	44124976.85	63356879.42	86146333.75	500823784.3	182816511	15053269.75	128593470.2	72542.81542	30156477.7	37830082.67	17869.70464	40770.19997	11830803.03	14756.328	7941780.589	1001642.046
B14	Hardwood Forest	6508172.755	81327332.78	12865688.08	35340043.37	1244602.444	29916965.59	35283456.85	75360207.41	36171354.91	9799785.819	1191025.61	3627976.968	1247490.947	360561.9592	25574292.34	9463770.693	24682193.6	32713715.87	49522729.65	514188.1256	635862.9754	1325585.314	39225238.63	546694.5869	21658438.63	19887685.33	45756847.3	75011876.43	16395313.31	107246555.2	50060095.16	161269325.9	43640191.5	71332794.81	109520573.1	380465727.8	167363488.8	31790063.47	126056573.6	79293.01313	45079641.71	33702884.37	52693.47568	41797.47924	13985066.94	46625.25567	8034507.26	928881.9634
C11	White Pine	7230088.461	95322594.8	11830069.6	12232255.37	570710.1746	16844.42011	89975415.13	77590095.15	36675856.64	9634824.438	1680591.157	1784612.045	786267.3737	310957.2406	29245832.07	477466.2349	27992525.4	31326595.7	18190355.49	3168247.398	389321.5171	9068681.752	5750266.599	636310.6862	19471336.96	21698890.15	48897529.98	74281599.64	21511969.38	95129411.57	41672663.38	183696312.9	39928159.45	78261203.26	139080904.7	188217297.2	165387634.4	44843702.64	163184550.6	1347713.496	51955520.19	29542217.67	34566.65312	66323.15359	17908392.97	76942.10494	8001557.063	999599.0922
C12	White Pine	7487231.06	85061880.36	11943397.98	19324673.33	665523.6088	49464.36151	63992669.34	93873823.26	32802526.09	5036147.597	1541002.19	2441333.74	1009757.245	397260.3379	31069244.94	4966436.652	15905756.11	34804105.84	20884472.77	783612.3495	571830.7095	1883407.027	6132964.828	732050.2057	18744406.03	19867845.93	55238879.74	73872389.66	17050094.83	58465581.19	37392760.83	207953866.8	54858943.31	37774411.8	128874173.3	197483100.9	164482733.4	29678595.57	130834291.5	1321383.563	54578906.52	31692471.11	39984.01463	14663.6643	17949643.89	21473.13328	7864963.165	969537.019
C13	White Pine	5538961.942	99457208.58	10853827.71	32866415.6	589541.7717	75617951.22	62449084.95	77128562.88	37866152.22	9626209.933	939793.4064	1207053.41	663263.6349	355080.6399	15209193.69	5127534.606	21326045.28	24737782.95	19848792.24	726360.765	287562.3752	1755226.974	5007161.537	503537.6693	26326675.65	16463695.19	48912186.3	73985855.16	27303655.22	100616032.2	35768321.01	180017825.4	37856554.18	48555689.57	126015340.8	531237137.9	191609048.3	15785737.49	124117951.5	1388263.526	29270357.04	30585850.66	26089.66644	50061.09244	17678975.75	53359.74555	8543230.316	1105207.065
C14	White Pine	6752093.821	93280561.25	11542431.76	21474448.1	608591.8517	25228086.67	72139056.47	82864160.43	35781511.65	8099060.656	1387128.918	1810999.732	819762.7513	354432.7395	25174756.9	3523812.498	21741442.26	30289494.83	19641206.83	1559406.838	416238.2006	4235771.917	5630130.988	623966.1871	21514139.55	19343477.09	51016198.67	74046614.82	21955239.81	84737008.31	38277915.08	190556001.7	44214552.31	54863768.21	131323472.9	305645845.3	173826472.1	30102678.57	139378931.2	1352453.528	45268261.25	30606846.48	33546.77806	43682.63678	17845670.87	50591.66126	8136583.514	1024781.059
D11	Pasture	2564268.834	81920546.74	13121426.89	33326465.52	347401.9708	57429967.73	51575906.38	81097351.19	38395384.84	6724431.204	375434.458	6779655.325	1927836.645	15398260.7	30450130.05	7062611.685	11527098.86	34005882.17	25693473.8	2171269.356	125551.6894	6332536.848	4250185.953	833538.969	14237803.28	14752313.59	52309381.63	72247136.41	44427367.64	95632517.69	45134839.84	275232922.1	52425449.91	72978111.1	126882072.7	462743327.7	181548038.5	28870621.21	117707591	488250.2034	52050841.01	29787011.64	47200.02475	50628.64575	20375708.08	26894.37965	7152559.309	959804.6139
D12	Pasture	2400706.859	77660039.29	24440246.17	10934220.03	339627.9076	13439.95074	75972262.38	82934808.94	48614841.76	9571700.582	978319.7935	4990316.929	1981107.512	240668.4402	29643538.86	4318409.545	26183982.6	27692702.98	20334835.51	2116250.381	298727.9684	5933709.063	4733503.882	582931.0522	13808136.29	14038095.91	46686327.77	72208160.09	27956145.6	103130778.9	41619291.58	4745617.034	37266841.53	46617374.56	115320308.6	469876636.3	169057219.3	28854678.56	129140641.7	497053.9855	53710417.81	29107635.09	37514.82055	43256.22973	18524958.86	75562.38526	6955758.894	1140480.01
D13	Pasture	2679188.743	68571454.3	14236029.23	16085008.56	279743.3858	68930964.8	13340010.86	48549405.42	36799197.7	10220033.72	690396.5879	5582034.554	2234758.312	254439.3261	28565944.58	9455412.051	22037944.53	31030121.05	25631104.35	1939065.1	136913.0492	4976779.297	3878593.871	558595.4234	10280176.3	13592934.88	50471795.63	73195497.21	35965797.71	105837707	25233168.47	193732467.6	37709033.11	50268918.6	143049921.4	519929449.6	194274148.7	27603267.25	130613410.2	490396.4515	49960747.54	31116678.68	33113.79903	41612.49592	18577128.71	197982.7479	7274983.489	1099307.174
D14	Pasture	2548054.812	76050680.11	17265900.76	20115231.37	322257.7547	42124790.83	46962726.54	70860521.85	41269808.1	8838721.834	681383.6131	5784002.269	2047900.823	5297789.49	29553204.5	6945477.76	19916342	30909568.73	23886471.22	2075528.279	187064.2357	5747675.069	4287427.902	658355.1482	12775371.96	14127781.46	49822501.68	72550264.57	36116436.98	101533667.9	37329099.96	157903668.9	42467108.18	56621468.08	128417434.2	484183137.8	181626468.8	28442855.68	125820547.6	491900.2135	51907335.46	30003775.14	39276.21478	45165.79047	19159265.22	100146.5043	7127767.231	1066530.599
E11	Organic Cultivated	2001462.718	71242139.38	16669402.15	9212820.155	204918.6811	13376.65973	56418720.39	73282399.1	45273340.22	9755336.137	1188121.248	3889410.678	1696500.985	187107.8793	25476570.26	374387.6472	20177312.13	47239958.68	13000616.8	2218324.193	321797.673	6459847.936	4368694.453	722077.9554	13546446.62	10640953.44	47271674.12	77469998.42	35468890.73	104544898.6	76082653.42	197284420.2	46244712.95	78457989.15	123579541.6	190017442.1	183615240.8	26722373.82	126754931.2	147389.9334	36926982.34	39833545.9	20974.31335	49736.71526	22582419.15	21331.93587	8481523.282	942490.7795
E12	Organic Cultivated	2560833.067	72953683.86	17853949.03	31670847.6	445342.4762	17630.89202	75765093.18	72720974.76	34643633.75	8892628.132	1995629.756	4471517.431	1892385.347	337944.3265	24998252.22	4386162.403	21245820.04	31545007.47	10096046.97	2320757.881	861842.5173	6543990.51	3234094.774	636395.0303	18172331.09	11018280.6	47876684.07	71516214.6	23948549.08	73437151.25	32419386.12	166151535	102268279.1	69029252.73	135017071.7	512501665.5	182033888	53206827.26	155518714.6	182546.1955	50241528.64	30751432.33	32922.65061	37819.83642	35584268.66	26445.86112	7538789.606	1135989.599
E13	Organic Cultivated	1977478.064	70383904.53	10179124.21	38323607.18	404809.3966	16316.00312	71586414.11	78079867.27	52218044.57	9239419.375	1307416.61	3780239.812	1312096.521	226105.3777	15941655.63	341673.6263	27807472.77	41428371.5	14751453.19	2575886.522	703731.2433	7470255.195	5191292.228	370607.1577	17027782.5	11480191.64	44686244.71	71325974.05	41395026.48	109576646.8	67253728.3	187720846.8	36143678.32	54732604.84	152828743.7	525447468.6	200019742.9	26182241.7	127502129.4	177187.073	23492727.57	32910547.62	23710.10656	48473.93839	24262846.94	193672965.1	7569817.433	886346.2803
E14	Organic Cultivated	2179924.616	71526575.92	14900825.13	26402424.98	351690.1846	15774.51829	67923409.23	74694413.71	44045006.18	9295794.548	1497055.871	4047055.974	1633660.951	250385.8612	22138826.04	1700741.226	23076868.32	40071112.55	12616038.99	2371656.199	629123.8112	6824697.88	4264693.818	576360.0478	16248853.4	11046475.23	46611534.3	73437395.69	33604155.43	95852898.89	58585255.95	183718934	61552223.46	67406615.57	137141785.7	409322192.1	188556290.6	35370480.93	136591925.1	169041.0673	36887079.52	34498508.62	25869.02351	45343.49669	27476511.58	64573580.95	7863376.774	988275.553
F11	Tulip Poplar	27952375.41	86511973.95	14881673.28	55942418.72	608870.1002	98248908.88	69250836.93	88682384.37	40918573.8	10607028.14	716205.0203	1296550.685	766243.5436	340789.007	29614758.93	13750740.48	36923701.86	37422034.31	34389926.66	2481163.98	290921.861	6844946.617	8435664.048	486500.5158	12951376.59	18444833.76	45881617.65	72139322.55	31233527.26	55074893.32	42132690.39	187669422.2	39822626.6	59860844.47	141620250.5	505416834.2	159815728.7	28937011.96	131763284.3	330842.2943	53905961.9	32899538.57	58093.85338	42791.19169	17508127.53	77936.38375	7434910.789	957253.0379
F12	Tulip Poplar	6808514.72	72524450.83	10551832.48	36570596.57	640861.5868	9013.99527	59323936.56	68507583.53	38047196.92	8655463.157	723137.5194	4037567.559	1824701.715	20318280.38	27356408.03	7815911.345	9918247.502	20759988.14	39669850.08	2536670.218	257857.3977	7112631.61	9633383.936	424852.5866	13603858.1	19605604.67	47373220.18	88317823.46	21451507.89	57690918.81	60826188.22	431332771.2	31760061.3	35392246.6	138814643.6	534618710.9	367950178.7	26683494.16	135092705.1	498924.9299	34583120.79	37396181.37	23881.75643	53673.24578	12718642.36	19426.41564	9158021.994	1019633.684
F13	Tulip Poplar	6717269.928	80262509.35	12013187.35	9418955.185	653659.2137	19799.83519	63219011.9	91235153.41	36507613.42	5745644.245	1347538.552	3027703.613	1254251.828	364427.1672	29615011.94	5102768.926	30838827.53	32873267.2	38789252.14	2656932.397	362652.0875	7515564.894	8809571.835	662332.4203	13159538.33	17327593.41	44454833.98	74574202.39	23670474.92	102848386.9	43231453.37	160448800.9	64855400	49337934.95	123560191.1	531949224.3	189385082.6	44735620.58	139595157	384463.6524	37545320.89	33863042.64	45586.79427	39933.432	16655873.22	40725.70806	7966520.518	1257030.136
F14	Tulip Poplar	13826053.35	79766311.37	12482231.04	33977323.49	634463.6335	32759240.9	63931261.8	82808373.77	38491128.05	8336045.182	928960.3638	2787273.952	1281732.362	7007832.184	28862059.63	8889806.918	25893592.3	30351763.22	37616342.96	2558255.532	303810.4487	7157714.374	8959539.94	524561.8409	13238257.68	18459343.94	45903223.94	78343782.8	25451836.69	71871399.69	48730110.66	259816998.1	45479362.64	48197008.67	134665028.4	523994923.2	239050330	33452042.23	135483715.5	404743.6255	42011467.86	34719587.53	42520.80136	45465.95649	15627547.7	46029.50248	8186484.433	1077972.286
Blank4	BLANK	31995469.23	71502281.23	16137545.6	11373946.25	1000.88222	64839540.51	28460276.54	88965195.93	49703028.8	3510000.055	66539.59155	23224.79724	14731.97552	24480727.58	10724258.58	11910420.56	39019320.09	21452772.45	4745424.426	420.65602	1841.2885		739085.2511	313632.7365	12591622.01	3695867.795	47823626.56	70436081.84	24087352.78	96029474.41	78268590.97	195257852.9	44606403.57	93480597.04	147772757.7	448638008.6	149288984.2	46577834.98	127810606.7	1580.68507	60569627.91	30402744.18	74413.63271		782391.0412	46351934.17	8359031.688	783629.1917
Blank5	BLANK	31922426.29	49754068.91	13938067.48	9979541.889	998.97682	46215948.41	10145284.68	26528579.88	49869425.13	4841114.483	81165.87673	2575.68645	21001.82188	19244789.21	9380079.112	23143403.73	39444883.58	17743426.41	17597353.31		2273.23493		1024963.686	594750.9735	8212897.953	11549907.63	47748478.71	69432434.7	31349571.72	56845658.8	64030581.52	179556305.2	39176132.88	110125639.8	154782657.1	433337567.5	152947814.7	31585686.51	153849564.5	1636.80033	58726640.7	28875707.02	116010.1517		682777.8825	45117248.1	8076999.818	864684.2353
Blank2	BLANK	24622047.76	85303559.94	13728470.64	10222620.61	999.92952	41319799.44	22001586.37	47688380.25	35780870.35	10073638.67	77298.59892	12900.24185	13209.54828	18230337.26	16080146.53	11087449.93	28627616.62	19142029.12	10939049.66	420.65602	2805.297047		877073.7384	389059.167	9859243.651	5491555.423	40725507.99	62932780.32	27112149.6	112169915.1	74805763.17	345806026.1	44240171.57	86443450.77	135506012.5	411112839.7	159899593.8	35924687.27	96481439.24	2398.08655	45464384.85	36204873.05	95211.89221		520722.9273	40520796.69	7737190.926	946139.5608
Blank3	BLANK	24949472	81243865.89	15537818.06	8960852.691	999.92952	50791762.79	25522774.16	58279881.82	40368169.25	7260203.821	75731.07347	12900.24185	13209.54828	19130861.75	15378714.71	12826172.78	32613215.22	19425617.46	11033884.06	420.65602	2306.606826		890194.3788	423211.0179	7674500.854	6016643.693	43828490.59	66141383.72	26341068.75	122165478.9	73976730.06	261598380.7	46656505.55	83756896.76	140249533.7	435947716.8	176093418.4	37731184.04	94827506.35	1871.857317	48956585.46	34251729.21	95211.89221		570289.9543	39900979.9	8015056.934	932955.8539
[truncated: 4,845 more columns]
